# Supplementary material for: Growth Quality and Development of Olive Plants Cultured In-Vitro under Different Illumination Regimes
Source: Plants (Basel). 2021 Oct 18;10(10):2214. doi: 10.3390/plants10102214 (PMC8541116; doi:10.3390/plants10102214)
Supplement: Supplementary file 1 [file plants-10-02214-s001.zip]

Archive with 1 entries (1 files):
- 2021_10_04 Supplementary FIGURES.pptx
